# Supplementary material for: Regarding Emitter Positioning for Nanoflow Electrospray Ionization with a High-Capacity Inlet Capillary
Source: J Am Soc Mass Spectrom. 2026 Feb 6;37(3):754–9. doi: 10.1021/jasms.5c00441 (PMC12893671; doi:10.1021/jasms.5c00441)
Supplement: Supplementary file 2 [file js5c00441_si_002.xlsx]

## Sheet: 20250202_BSA_peptide_raw_proces
File Name	LGEYGFQNALIVR +2 Intensity	RHPEYAVSVLLR +3 Intensity	QC?	x_rel	y_rel	z_rel
20250129_20uLBSA_1Dexp_Exp01.raw	6.16079e+08	5.02121e+08	QC	0	0	-0.856
20250129_20uLBSA_1Dexp_Exp02.raw	0	0		-3	0	-0.856
20250129_20uLBSA_1Dexp_Exp03.raw	2.35171	0		-2.5	0	-0.856
20250129_20uLBSA_1Dexp_Exp04.raw	70058.2	83512.5		-2	0	-0.856
20250129_20uLBSA_1Dexp_Exp05.raw	4.6266e+07	5.30771e+07		-1.5	0	-0.856
20250129_20uLBSA_1Dexp_Exp06.raw	4.45993e+08	411715406		-1	0	-0.856
20250129_20uLBSA_1Dexp_Exp07.raw	6.20682e+08	5.24864e+08		-0.5	0	-0.856
20250129_20uLBSA_1Dexp_Exp08.raw	6.4864e+08	5.13225e+08	QC	0	0	-0.856
20250129_20uLBSA_1Dexp_Exp09.raw	5.33374e+08	4.58815e+08		0.5	0	-0.856
20250129_20uLBSA_1Dexp_Exp10.raw	2.84341e+08	2.77792e+08		1	0	-0.856
20250129_20uLBSA_1Dexp_Exp11.raw	6.08276e+06	6.96596e+06		1.5	0	-0.856
20250129_20uLBSA_1Dexp_Exp12.raw	17.5807	67.1337		2	0	-0.856
20250129_20uLBSA_1Dexp_Exp13.raw	0	0		2.5	0	-0.856
20250129_20uLBSA_1Dexp_Exp14.raw	0	0		3	0	-0.856
20250129_20uLBSA_1Dexp_Exp15.raw	6.57384e+08	5.51755e+08	QC	0	0	-0.856
20250129_20uLBSA_1Dexp_Exp16.raw	0	0		0	-4	-0.856
20250129_20uLBSA_1Dexp_Exp17.raw	0	0		0	-3.5	-0.856
20250129_20uLBSA_1Dexp_Exp18.raw	0	0		0	-3	-0.856
20250129_20uLBSA_1Dexp_Exp19.raw	0	0		0	-2.5	-0.856
20250129_20uLBSA_1Dexp_Exp20.raw	225422	280808		0	-2	-0.856
20250129_20uLBSA_1Dexp_Exp21.raw	1.57083e+08	1.66263e+08		0	-1.5	-0.856
20250129_20uLBSA_1Dexp_Exp22.raw	3.47858e+08	3.25018e+08		0	-1	-0.856
20250129_20uLBSA_1Dexp_Exp23.raw	5.21524e+08	4.66946e+08		0	-0.5	-0.856
20250129_20uLBSA_1Dexp_Exp24.raw	6.43407e+08	5.30143e+08	QC	0	0	-0.856
20250129_20uLBSA_1Dexp_Exp25.raw	6.15683e+08	5.07719e+08		0	0.5	-0.856
20250129_20uLBSA_1Dexp_Exp26.raw	4.87339e+08	417242422		0	1	-0.856
20250129_20uLBSA_1Dexp_Exp27.raw	3.78712e+08	3.42458e+08		0	1.5	-0.856
20250129_20uLBSA_1Dexp_Exp28.raw	1.90009e+08	1.90307e+08		0	2	-0.856
20250129_20uLBSA_1Dexp_Exp29.raw	283120	333405		0	2.5	-0.856
20250129_20uLBSA_1Dexp_Exp30.raw	0	11.0233		0	3	-0.856
20250129_20uLBSA_1Dexp_Exp31.raw	0	0		0	3.5	-0.856
20250129_20uLBSA_1Dexp_Exp32.raw	0	0		0	4	-0.856
20250129_20uLBSA_1Dexp_Exp33.raw	6.41788e+08	5.34687e+08	QC	0	0	-0.856
20250129_20uLBSA_1Dexp_Exp35.raw	6.05892e+08	4.82679e+08		0	0	-1.356
20250129_20uLBSA_1Dexp_Exp36.raw	5.79889e+08	4.53176e+08		0	0	-1.856
20250129_20uLBSA_1Dexp_Exp37.raw	5.29598e+08	4.15454e+08		0	0	-2.356
20250129_20uLBSA_1Dexp_Exp38.raw	5.02266e+08	4.02113e+08		0	0	-2.856
20250129_20uLBSA_1Dexp_Exp39.raw	4.70514e+08	3.89781e+08		0	0	-3.356
20250129_20uLBSA_1Dexp_Exp40.raw	4.27288e+08	3.62157e+08		0	0	-3.856
20250129_20uLBSA_1Dexp_Exp41.raw	3.98379e+08	3.35226e+08		0	0	-4.356
20250129_20uLBSA_1Dexp_Exp42.raw	3.57977e+08	3.03707e+08		0	0	-4.856
20250129_20uLBSA_1Dexp_Exp43.raw	3.39366e+08	2.92541e+08		0	0	-5.356
20250129_20uLBSA_1Dexp_Exp44.raw	3.29947e+08	2.86957e+08		0	0	-5.856
20250129_20uLBSA_1Dexp_Exp45.raw	3.15383e+08	2.79156e+08		0	0	-6.356
20250129_20uLBSA_1Dexp_Exp46.raw	2.90591e+08	2.61271e+08		0	0	-6.856
20250129_20uLBSA_1Dexp_Exp47.raw	6.4986e+08	5.24607e+08	QC	0	0	-0.856
20250129_20uLBSA_2Dexp_z1_Exp01.raw	6.40264e+08	4.5674e+08	QC	0	0	-0.856
20250129_20uLBSA_2Dexp_z1_Exp02.raw	0	0		-2	-3	-0.856
20250129_20uLBSA_2Dexp_z1_Exp03.raw	0	0		-1	-3	-0.856
20250129_20uLBSA_2Dexp_z1_Exp04.raw	0	0		0	-3	-0.856
20250129_20uLBSA_2Dexp_z1_Exp05.raw	0	0		1	-3	-0.856
20250129_20uLBSA_2Dexp_z1_Exp06.raw	0	0		2	-3	-0.856
20250129_20uLBSA_2Dexp_z1_Exp07.raw	6.63966e+08	4.90638e+08	QC	0	0	-0.856
20250129_20uLBSA_2Dexp_z1_Exp08.raw	0	0		-2	-2	-0.856
20250129_20uLBSA_2Dexp_z1_Exp09.raw	0	42.4264		-1	-2	-0.856
20250129_20uLBSA_2Dexp_z1_Exp10.raw	1030.15	801.355		0	-2	-0.856
20250129_20uLBSA_2Dexp_z1_Exp11.raw	0	0		1	-2	-0.856
20250129_20uLBSA_2Dexp_z1_Exp12.raw	0	0		2	-2	-0.856
20250129_20uLBSA_2Dexp_z1_Exp13.raw	7.02191e+08	5.04998e+08	QC	0	0	-0.856
20250129_20uLBSA_2Dexp_z1_Exp14.raw	0	21.5036		-2	-1	-0.856
20250129_20uLBSA_2Dexp_z1_Exp15.raw	5.4397e+07	5.16274e+07		-1	-1	-0.856
20250129_20uLBSA_2Dexp_z1_Exp16.raw	3.24138e+08	2.66064e+08		0	-1	-0.856
20250129_20uLBSA_2Dexp_z1_Exp17.raw	3.85705e+06	3.74434e+06		1	-1	-0.856
20250129_20uLBSA_2Dexp_z1_Exp18.raw	0	0		2	-1	-0.856
20250129_20uLBSA_2Dexp_z1_Exp19.raw	6.93167e+08	4.91776e+08	QC	0	0	-0.856
20250129_20uLBSA_2Dexp_z1_Exp20.raw	80.2917	91.581		-2	0	-0.856
20250129_20uLBSA_2Dexp_z1_Exp21.raw	4.10631e+08	3.24501e+08		-1	0	-0.856
20250129_20uLBSA_2Dexp_z1_Exp22.raw	7.10085e+08	4.78579e+08		0	0	-0.856
20250129_20uLBSA_2Dexp_z1_Exp23.raw	7.17342e+07	6.98821e+07		1	0	-0.856
20250129_20uLBSA_2Dexp_z1_Exp24.raw	0	0		2	0	-0.856
20250129_20uLBSA_2Dexp_z1_Exp25.raw	6.83618e+08	4.84342e+08	QC	0	0	-0.856
20250129_20uLBSA_2Dexp_z1_Exp26.raw	0	0		-2	1	-0.856
20250129_20uLBSA_2Dexp_z1_Exp27.raw	3.43366e+08	2.71431e+08		-1	1	-0.856
20250129_20uLBSA_2Dexp_z1_Exp28.raw	5.84688e+08	4.1473e+08		0	1	-0.856
20250129_20uLBSA_2Dexp_z1_Exp29.raw	6.28543e+07	5.93475e+07		1	1	-0.856
20250129_20uLBSA_2Dexp_z1_Exp30.raw	0	0		2	1	-0.856
20250129_20uLBSA_2Dexp_z1_Exp31.raw	7.077e+08	4.75247e+08	QC	0	0	-0.856
20250129_20uLBSA_2Dexp_z1_Exp32.raw	0	0		-2	2	-0.856
20250129_20uLBSA_2Dexp_z1_Exp33.raw	9.84349e+06	9.29446e+06		-1	2	-0.856
20250129_20uLBSA_2Dexp_z1_Exp34.raw	2.55667e+08	2.03409e+08		0	2	-0.856
20250129_20uLBSA_2Dexp_z1_Exp35.raw	5.4845e+06	5.21624e+06		1	2	-0.856
20250129_20uLBSA_2Dexp_z1_Exp36.raw	0	0		2	2	-0.856
20250129_20uLBSA_2Dexp_z1_Exp37.raw	7.22696e+08	4.77552e+08	QC	0	0	-0.856
20250129_20uLBSA_2Dexp_z1_Exp38.raw	0	0		-2	3	-0.856
20250129_20uLBSA_2Dexp_z1_Exp39.raw	157.174	105.629		-1	3	-0.856
20250129_20uLBSA_2Dexp_z1_Exp40.raw	12765.8	11068.4		0	3	-0.856
20250129_20uLBSA_2Dexp_z1_Exp41.raw	26.6865	0		1	3	-0.856
20250129_20uLBSA_2Dexp_z1_Exp42.raw	0	0		2	3	-0.856
20250129_20uLBSA_2Dexp_z1_Exp43.raw	7.84669e+08	4.95533e+08	QC	0	0	-0.856
20250129_20uLBSA_2Dexp_z2_Exp01.raw	5.91357e+08	3.58013e+08	QC	0	0	-2.856
20250129_20uLBSA_2Dexp_z2_Exp02.raw	0	16.706		-2	-3	-2.856
20250129_20uLBSA_2Dexp_z2_Exp03.raw	0	0		-1	-3	-2.856
20250129_20uLBSA_2Dexp_z2_Exp04.raw	0	0		0	-3	-2.856
20250129_20uLBSA_2Dexp_z2_Exp05.raw	0	0		1	-3	-2.856
20250129_20uLBSA_2Dexp_z2_Exp06.raw	0	0		2	-3	-2.856
20250129_20uLBSA_2Dexp_z2_Exp07.raw	6.14889e+08	3.8832e+08	QC	0	0	-2.856
20250129_20uLBSA_2Dexp_z2_Exp08.raw	1.01424e+07	7.87709e+06		-2	-2	-2.856
20250129_20uLBSA_2Dexp_z2_Exp09.raw	1.22049e+08	8.45453e+07		-1	-2	-2.856
20250129_20uLBSA_2Dexp_z2_Exp10.raw	1.55428e+08	1.08094e+08		0	-2	-2.856
20250129_20uLBSA_2Dexp_z2_Exp11.raw	2.73386e+07	1.71949e+07		1	-2	-2.856
20250129_20uLBSA_2Dexp_z2_Exp12.raw	55739.8	49572.9		2	-2	-2.856
20250129_20uLBSA_2Dexp_z2_Exp13.raw	6.29268e+08	4.02263e+08	QC	0	0	-2.856
20250129_20uLBSA_2Dexp_z2_Exp14.raw	1.80766e+08	1.28389e+08		-2	-1	-2.856
20250129_20uLBSA_2Dexp_z2_Exp15.raw	3.92044e+08	2.71663e+08		-1	-1	-2.856
20250129_20uLBSA_2Dexp_z2_Exp16.raw	4.53964e+08	3.05588e+08		0	-1	-2.856
20250129_20uLBSA_2Dexp_z2_Exp17.raw	2.50972e+08	1.73439e+08		1	-1	-2.856
20250129_20uLBSA_2Dexp_z2_Exp18.raw	3.41226e+06	3.06e+06		2	-1	-2.856
20250129_20uLBSA_2Dexp_z2_Exp19.raw	6.19502e+08	3.91064e+08	QC	0	0	-2.856
20250129_20uLBSA_2Dexp_z2_Exp20.raw	3.17758e+08	2.24757e+08		-2	0	-2.856
20250129_20uLBSA_2Dexp_z2_Exp21.raw	602415176	3.85027e+08		-1	0	-2.856
20250129_20uLBSA_2Dexp_z2_Exp22.raw	6.11819e+08	3.78494e+08		0	0	-2.856
20250129_20uLBSA_2Dexp_z2_Exp23.raw	3.72973e+08	2.62674e+08		1	0	-2.856
20250129_20uLBSA_2Dexp_z2_Exp24.raw	7.19528e+06	6.39492e+06		2	0	-2.856
20250129_20uLBSA_2Dexp_z2_Exp25.raw	6.13737e+08	3.87278e+08	QC	0	0	-2.856
20250129_20uLBSA_2Dexp_z2_Exp26.raw	2.75454e+08	1.94281e+08		-2	1	-2.856
20250129_20uLBSA_2Dexp_z2_Exp27.raw	5.53989e+08	3.64615e+08		-1	1	-2.856
20250129_20uLBSA_2Dexp_z2_Exp28.raw	5.78641e+08	3.66318e+08		0	1	-2.856
20250129_20uLBSA_2Dexp_z2_Exp29.raw	3.85234e+08	2.69504e+08		1	1	-2.856
20250129_20uLBSA_2Dexp_z2_Exp30.raw	7.73289e+06	6.79635e+06		2	1	-2.856
20250129_20uLBSA_2Dexp_z2_Exp31.raw	6.15141e+08	3.81682e+08	QC	0	0	-2.856
20250129_20uLBSA_2Dexp_z2_Exp32.raw	1.31105e+08	9.26983e+07		-2	2	-2.856
20250129_20uLBSA_2Dexp_z2_Exp33.raw	3.65763e+08	2.51306e+08		-1	2	-2.856
20250129_20uLBSA_2Dexp_z2_Exp34.raw	3.82056e+08	2.58974e+08		0	2	-2.856
20250129_20uLBSA_2Dexp_z2_Exp35.raw	2.38912e+08	1.69094e+08		1	2	-2.856
20250129_20uLBSA_2Dexp_z2_Exp36.raw	1.89535e+06	1.76872e+06		2	2	-2.856
20250129_20uLBSA_2Dexp_z2_Exp37.raw	6.15926e+08	3.8994e+08	QC	0	0	-2.856
20250129_20uLBSA_2Dexp_z2_Exp38.raw	4.14382e+06	2.99226e+06		-2	3	-2.856
20250129_20uLBSA_2Dexp_z2_Exp39.raw	1.2124e+08	8.69989e+07		-1	3	-2.856
20250129_20uLBSA_2Dexp_z2_Exp40.raw	1.49393e+08	1.07691e+08		0	3	-2.856
20250129_20uLBSA_2Dexp_z2_Exp41.raw	3.45218e+07	2.15268e+07		1	3	-2.856
20250129_20uLBSA_2Dexp_z2_Exp42.raw	10449.6	8119.79		2	3	-2.856
20250129_20uLBSA_2Dexp_z2_Exp43.raw	6.27862e+08	4.01972e+08	QC	0	0	-2.856
20250129_20uLBSA_2Dexp_z3_Exp01.raw	4.63149e+08	2.83032e+08	QC	0	0	-4.856
20250129_20uLBSA_2Dexp_z3_Exp02.raw	5.34463e+07	3.71395e+07		-2	-3	-4.856
20250129_20uLBSA_2Dexp_z3_Exp03.raw	8.98043e+07	6.60134e+07		-1	-3	-4.856
20250129_20uLBSA_2Dexp_z3_Exp04.raw	9.90931e+07	7.28434e+07		0	-3	-4.856
20250129_20uLBSA_2Dexp_z3_Exp05.raw	5.21511e+07	3.56768e+07		1	-3	-4.856
20250129_20uLBSA_2Dexp_z3_Exp06.raw	751881	457983		2	-3	-4.856
20250129_20uLBSA_2Dexp_z3_Exp07.raw	4.69182e+08	2.99596e+08	QC	0	0	-4.856
20250129_20uLBSA_2Dexp_z3_Exp08.raw	1.79467e+08	1.31751e+08		-2	-2	-4.856
20250129_20uLBSA_2Dexp_z3_Exp09.raw	2.39587e+08	1.73347e+08		-1	-2	-4.856
20250129_20uLBSA_2Dexp_z3_Exp10.raw	2.52317e+08	1.81732e+08		0	-2	-4.856
20250129_20uLBSA_2Dexp_z3_Exp11.raw	1.74215e+08	1.28936e+08		1	-2	-4.856
20250129_20uLBSA_2Dexp_z3_Exp12.raw	5.03069e+07	3.37408e+07		2	-2	-4.856
20250129_20uLBSA_2Dexp_z3_Exp13.raw	4.74754e+08	3.06397e+08	QC	0	0	-4.856
20250129_20uLBSA_2Dexp_z3_Exp14.raw	3.01237e+08	2.26502e+08		-2	-1	-4.856
20250129_20uLBSA_2Dexp_z3_Exp15.raw	3.69607e+08	2.60601e+08		-1	-1	-4.856
20250129_20uLBSA_2Dexp_z3_Exp16.raw	3.92241e+08	2.73223e+08		0	-1	-4.856
20250129_20uLBSA_2Dexp_z3_Exp17.raw	3.13076e+08	2.28971e+08		1	-1	-4.856
20250129_20uLBSA_2Dexp_z3_Exp18.raw	1.16899e+08	8.59697e+07		2	-1	-4.856
20250129_20uLBSA_2Dexp_z3_Exp19.raw	4.88555e+08	3.12319e+08	QC	0	0	-4.856
20250129_20uLBSA_2Dexp_z3_Exp20.raw	3.96293e+08	2.91423e+08		-2	0	-4.856
20250129_20uLBSA_2Dexp_z3_Exp21.raw	4.75835e+08	3.12737e+08		-1	0	-4.856
20250129_20uLBSA_2Dexp_z3_Exp22.raw	4.74257e+08	3.05599e+08		0	0	-4.856
20250129_20uLBSA_2Dexp_z3_Exp23.raw	4.18301e+08	2.95647e+08		1	0	-4.856
20250129_20uLBSA_2Dexp_z3_Exp24.raw	2.16659e+08	1.64696e+08		2	0	-4.856
20250129_20uLBSA_2Dexp_z3_Exp25.raw	4.84905e+08	3.0981e+08	QC	0	0	-4.856
20250129_20uLBSA_2Dexp_z3_Exp26.raw	4.06676e+08	2.96582e+08		-2	1	-4.856
20250129_20uLBSA_2Dexp_z3_Exp27.raw	4.78552e+08	3.16406e+08		-1	1	-4.856
20250129_20uLBSA_2Dexp_z3_Exp28.raw	4.56306e+08	2.9932e+08		0	1	-4.856
20250129_20uLBSA_2Dexp_z3_Exp29.raw	4.27179e+08	3.01387e+08		1	1	-4.856
20250129_20uLBSA_2Dexp_z3_Exp30.raw	1.58922e+08	1.19627e+08		2	1	-4.856
20250129_20uLBSA_2Dexp_z3_Exp31.raw	4.79883e+08	3.09347e+08	QC	0	0	-4.856
20250129_20uLBSA_2Dexp_z3_Exp32.raw	2.99009e+08	2.22954e+08		-2	2	-4.856
20250129_20uLBSA_2Dexp_z3_Exp33.raw	3.90191e+08	2.72065e+08		-1	2	-4.856
20250129_20uLBSA_2Dexp_z3_Exp34.raw	3.91919e+08	2.71458e+08		0	2	-4.856
20250129_20uLBSA_2Dexp_z3_Exp35.raw	3.16661e+08	2.32361e+08		1	2	-4.856
20250129_20uLBSA_2Dexp_z3_Exp36.raw	1.33593e+08	1.00269e+08		2	2	-4.856
20250129_20uLBSA_2Dexp_z3_Exp37.raw	4.80522e+08	3.12923e+08	QC	0	0	-4.856
20250129_20uLBSA_2Dexp_z3_Exp38.raw	1.73178e+08	1.30747e+08		-2	3	-4.856
20250129_20uLBSA_2Dexp_z3_Exp39.raw	2.53144e+08	1.86192e+08		-1	3	-4.856
20250129_20uLBSA_2Dexp_z3_Exp40.raw	2.54343e+08	1.84007e+08		0	3	-4.856
20250129_20uLBSA_2Dexp_z3_Exp41.raw	1.66692e+08	1.25605e+08		1	3	-4.856
20250129_20uLBSA_2Dexp_z3_Exp42.raw	4.29769e+07	2.96876e+07		2	3	-4.856
20250129_20uLBSA_2Dexp_z3_Exp43.raw	4.81045e+08	3.15487e+08	QC	0	0	-4.856
